# Supplementary material for: Noble Metal Nanoparticles Stabilized by Hyper-Cross-Linked Polystyrene as Effective Catalysts in Hydrogenation of Arenes
Source: Molecules. 2021 Aug 3;26(15):4687. doi: 10.3390/molecules26154687 (PMC8348316; doi:10.3390/molecules26154687)
Supplement: Supplementary file 1 [file molecules-26-04687-s001.zip]

Archive with 1 entries (1 files):
- molecules-1302000-supplementary.pdf
